# Supplementary material for: Synthesis, Crystal Structure, and Characterization of Energetic Salts Based on 3,5-Diamino-4H-Pyrazol-4-One Oxime
Source: Molecules. 2023 Jan 3;28(1):457. doi: 10.3390/molecules28010457 (PMC9824549; doi:10.3390/molecules28010457)
Supplement: Supplementary file 1 [file molecules-28-00457-s001.zip]

Archive with 1 entries (1 files):
- molecules-2117560-supplementary.pdf
